# Supplementary material for: Temporal Dynamics of T Helper Populations in the Proximal Small Intestine after Oral Bovine Lactoferrin Administration in BALB/c Mice
Source: Nutrients. 2021 Aug 19;13(8):2852. doi: 10.3390/nu13082852 (PMC8399302; doi:10.3390/nu13082852)
Supplement: Supplementary file 1 [file nutrients-13-02852-s001.zip]

Archive with 1 entries (1 files):
- nutrients-1308822-supplementary.pdf
